# Supplementary material for: Neospora caninum infection specifically suppresses the expression of a host lncRNA XR_001919077.1 to facilitate parasite propagation by modulating host cell mitochondrial function and autophagy
Source: Microbiol Spectr. 2024 Dec 23;13(2):e01580-24. doi: 10.1128/spectrum.01580-24 (PMC11792476; doi:10.1128/spectrum.01580-24)
Supplement: Table S1 — Nucleotide sequences of primers are used in this study. [file spectrum.01580-24-s0010.xlsx]

## Sheet: Primers
Table S1: Nucleotide sequences of primers are used in this study
Gene name		Sequences (5′-3′)	Method
XR_001919077.1	Forward	CCCTGGTTCAATCCTCGGT	RT-qPCR
	Reverse	TGAAGAAGTAAGGGAGGAGC
lnc633	Forward	TTACCTGTTGGTGCACGT	RT-qPCR
	Reverse	TGCCAACTTCTAACCACTGG
lnc616, lnc632, lnc638	Forward	GAAAGTGGGCGGGCTGAGA	RT-qPCR
	Reverse	TGGAGGCAACATCGCTCTTCT
lnc638, lnc694	Forward	GCTGTGAGGTTTAAGCTGC	RT-qPCR
	Reverse	CTCCGAGTGACAGGGAATT
sirt1	Forward	GCTGATGAACCGCTTGCT	RT-qPCR
	Reverse	GCAGGTGAGGCAAAGGTTC
gapdh	Forward	CACCCTCAAGATTGTCAGC	RT-qPCR
	Reverse	CAGTGGTCATAAGTCCCTCC
chi-miR-93-5p	Forward	CAAAGTGCTGTTCGTGCAGGTAG	RT-qPCR
chi-miR-135b-5p	Forward	GCCTATGGCTTTTCATTCCTATGTGA	RT-qPCR
chi-miR-22-5p	Forward	CGAGTTCTTCAGTGGCAAGCTTT	RT-qPCR
chi-miR-34b-5p	Forward	GCAGGCAGTGTAATTAGCTGATTGT	RT-qPCR
chi-miR-34c-5p	Forward	AGGCAGTGTAGTTAGCTGATTGC	RT-qPCR
chi-miR-127-3p	Forward	TCGGATCCGTCTGAGCTTGG	RT-qPCR
chi-miR-873-5p	Forward	GCCTGCAGGAACTTGTGAGTCT	RT-qPCR
chi-miR-19b-5p	Forward	AGTTTTGCAGGTTTGCATCCAGC	RT-qPCR
chi-miR-495-3p	Forward	GCAAACAAACATGGTGCACTTCTT	RT-qPCR
chi-miR-25-5p	Forward	AGGCGGAGACTTGGGCAATTG	RT-qPCR
chi-miR-204-5p	Forward	GTTCCCTTTGTCATCCTATGCCT	RT-qPCR
chi-miR-183	Forward	CCGTATGGCACTGGTAGAATTCACT	RT-qPCR
chi-miR-135a	Forward	GCCGCTATGGCTTTTTATTCCTATGTGA	RT-qPCR
chi-miR-30e-5p	Forward	GCTGTAAACATCCTTGACTGGAAGCT	RT-qPCR
chi-miR-495-3p	Forward	GCAAACAAACATGGTGCACTTCTT	RT-qPCR
chi-miR-211	Forward	TTCCCTTTGTCATCCTTTGCCC	RT-qPCR
chi-miR-134	Forward	TGTGACTGGTTGACCAGAGG	RT-qPCR
chi-miR-128-5p	Forward	CGGGGCCGTAGCACTGTCTGAGA	RT-qPCR
u6	Forward	GGAACGATACAGAGAAGATTAGC	RT-qPCR
5’-RACE long primer	Forward	CTAATACGACTCACTATAGGGCAAGCAGTGGTATCAACGCAGAGT	PCR
5’-RACE outer primer	Reverse	CAAGCAGGAAGAAGTCACGAACTACG
5’-RACE short primer	Forward	CTAATACGACTCACTATAGGGC	PCR
5’-RACE inner primer	Reverse	GAGCTAGAGCACACAGTCAGGGAG
3’-RACE long primer	Forward	CGAAAGCGACAAGGCCGTGATCCCGAAAGCTTTTTTTTTTTTTTTTTTTTTTTTTTVN	PCR
3’-RACE outer primer	Reverse	CTCTGGACGAGGCCTTGGTGTTC
3’-RACE short primer	Forward	CGAAAGCGACAAGGCCGTGATCCCGAAAGC	PCR
3’-RACE inner primer	Reverse	TGTTTGTGAAAGCTGATGCCCCAG
Full-length amplification of XR_001919077.1	Hind Ⅲ-Forward-1	ccAAGCTTGAAAGTGGGCGGGCTGAGACT	PCR
	Hind Ⅲ-Forward-2	ccAAGCTTGAGGCGCCGGCTGTGAGGTTTAA	PCR
	XhoⅠ-Reverse	ccCTCGAGAAAGTTGAGAATCACAATTTATTC	PCR
nd1	Forward	GATCCTTTCGCCTCTCTACACT	RT-qPCR
	Reverse	GGTCAAATGGTGCTCGGT
18 s rRNA	Forward	CCAGTAAGTGCGGGTCAT	RT-qPCR
	Reverse	CCATCCAATCGGTAGTAGCG
NC-5	Forward	ACTGGAGGCACGCTGAACAC	qPCR
	Reverse	AACAATGCTTCGCAAGAGGAA	qPCR
	Reverse	TGGAACGCTTCACGAATTTGCG
PmirGlo-XR_001919077.1-WT	SacI-Forward	cGAGCTCAATTCCCTGGCAGTCCAG
	SalI-Reverse	gcGTCGACTGGCTTGAGGAATCTTA
PmirGlo-sirt1-WT	SacI-Forward	cGAGCTCGTACGTAAGTATCTTTAGTCAGC
	SalI-Reverse	gcGTCGACCAACTGAGTGCTCTCCCAC
NC-5	Forward	ACTGGAGGCACGCTGAACAC
	Reverse	AACAATGCTTCGCAAGAGGAA
